# Supplementary material for: Novel Regulation of Alpha-Toxin and the Phenol-Soluble Modulins by Peptidyl-Prolyl cis/trans Isomerase Enzymes in Staphylococcus aureus
Source: Toxins (Basel). 2019 Jun 16;11(6):343. doi: 10.3390/toxins11060343 (PMC6628628; doi:10.3390/toxins11060343)
Supplement: Supplementary file 1 [file toxins-11-00343-s001.zip]

Archive with 5 entries (5 files):
- Supplemental Table 1.xlsx
- Supplemental Table 2.xlsx
- Supplemental Table 3.xlsx
- Supplemental Table 4.xlsx
- toxins-506015-supple-final.docx
