# Supplementary material for: Novel Regulation of Alpha-Toxin and the Phenol-Soluble Modulins by Peptidyl-Prolyl cis/trans Isomerase Enzymes in Staphylococcus aureus
Source: Toxins (Basel). 2019 Jun 16;11(6):343. doi: 10.3390/toxins11060343 (PMC6628628; doi:10.3390/toxins11060343)
Supplement: Supplementary file 1 [file toxins-11-00343-s001.zip › Supplemental Table 1.xlsx]

## Sheet: Sheet1
					Normalized abundance						Average Peak Area		Coefficient of Variation (%)		Fold change	P values	Gene Role Category 2	SAUSA300 number
Accession	Unique peptides	Confidence score	Gene	Description	WT1	WT2	WT3	Ppib1	Ppib2	Ppib3	WT	Ppib	WT	Ppib	Ppib/WT	Ppib/WT	Gene Role Category 2	SAUSA300 number
sp|Q2FIC1|PPI1_STAA3	8	146.43	SAUSA300_1533	UPF0365 protein SAUSA300_1533	1733.42	76.9356	0	17033.8	10626.9	18519.5	603.452	15393.4	162.289	27.2468	25.5089	0.00400902	Conserved hypothetical protein	SAUSA300_1533
tr|A0A0H2XGE0|A0A0H2XGE0_STAA3	1	57.06	arcB	Ornithine carbamoyltransferase	27051.2	1226.15	35438.7	492925	265484	754016	21238.7	504142	83.9578	48.4901	23.7369	0.0269674	Amino acid biosynthesis	SAUSA300_0062
tr|A0A0H2XFW5|A0A0H2XFW5_STAA3	1	71.68	qoxB	Probable quinol oxidase subunit 1	5790.78	2153.12	2798.96	70128.4	74228.7	56941.8	3580.95	67099.6	54.1984	13.4616	18.7379	0.000284858	Energy metabolism	SAUSA300_0962
tr|A0A0H2XGV6|A0A0H2XGV6_STAA3	1	121.93	SAUSA300_0226	3-hydroxyacyl-CoA dehydrogenase	1164.54	995.439	746.48	15646.8	10755.5	12431.2	968.82	12944.5	21.7066	19.203	13.3611	0.00114278	Fatty acid and phospholipid metabolism	SAUSA300_0226
sp|Q2FFL5|Y1861_STAA3	1	612.36	SAUSA300_2581	Putative surface anchored protein	116448	136434	130194	945501	904871	968163	127692	939511	8.00779	3.41325	7.35765	1.96246e-06	Cell envelope	SAUSA300_2581
sp|Q2FGG0|PDRP_STAA3	2	547.8	odhB	Dihydrolipoyllysine-residue succinyltransferase component of 2-oxoglutarate dehydrogenase complex	258481	60956.2	107746	673481	729202	705463	142394	702715	72.4887	3.9791	4.93499	0.000817266	Energy metabolism	SAUSA300_1305
tr|A0A0H2XK77|A0A0H2XK77_STAA3	1	551.1	SAUSA300_0912	Enoyl-[acyl-carrier-protein] reductase [NADPH]	259475	221018	212303	1.02535e+06	1.06476e+06	1.2194e+06	230932	1.10317e+06	10.869	9.29755	4.77703	0.000138649	Fatty acid and phospholipid metabolism	SAUSA300_0912
sp|Q2FIM4|Y753_STAA3	4	42.81	yajC	Preprotein translocase, YajC subunit	14325.2	11122.7	8764.42	67858.1	46815.7	46372.7	11404.1	53682.2	24.4742	22.873	4.70726	0.00435226	Protein fate	SAUSA300_1594
sp|Q2FGF3|YBEY_STAA3	1	296.71	atpH	ATP synthase subunit delta	51482.5	71908.7	65991.5	298150	188134	215315	63127.6	233867	16.6487	24.5039	3.70466	0.00710143	Energy metabolism	SAUSA300_2061
tr|A0A0H2XK09|A0A0H2XK09_STAA3	1	1233.1	atpA	ATP synthase subunit alpha	578485	458403	495127	1.89979e+06	1.80724e+06	1.56689e+06	510671	1.75797e+06	12.0492	9.77436	3.44247	0.000291633	Energy metabolism	SAUSA300_2060
sp|Q2FFZ9|Y1685_STAA3	8	2656.72	sdrD	Serine-aspartate repeat-containing protein D	751984	545254	539785	1.99503e+06	2.79797e+06	1.40386e+06	612341	2.06562e+06	19.7546	33.8752	3.37331	0.0239116	Cell envelope	SAUSA300_0547
tr|A0A0H2XI20|A0A0H2XI20_STAA3	2	146.52	SAUSA300_2143	Uncharacterized protein	5961.75	4177.62	6088.09	18558.6	12983	22333.8	5409.15	17958.5	19.7518	26.1949	3.32002	0.0107745	Conserved hypothetical protein	SAUSA300_2143
sp|Q2FGF0|Y1533_STAA3	2	366.75	rpoA	DNA-directed RNA polymerase subunit alpha	121534	55277	50734.2	271580	259465	203549	75848.4	244864	52.2491	14.8203	3.22834	0.00551419	Transcription	SAUSA300_2178
sp|Q2FGX4|AROC_STAA3	2	1168.69	atpD	ATP synthase subunit beta	647083	568771	564162	2.08251e+06	1.83059e+06	1.65707e+06	593338	1.85672e+06	7.85409	11.5214	3.12928	0.000563125	Energy metabolism	SAUSA300_2058
sp|Q2FH43|DAPA_STAA3	1	710.2	rpoB	DNA-directed RNA polymerase subunit beta	159994	68495.8	63811.7	297802	302984	238279	97433.8	279688	55.6576	12.8555	2.87055	0.00832983	Transcription	SAUSA300_0527
tr|A0A0H2XFD9|A0A0H2XFD9_STAA3	4	404.05	atpG	ATP synthase gamma chain	70372	68788.9	56440.9	190394	191659	165050	65200.6	182368	11.6982	8.23099	2.79703	0.00027171	Energy metabolism	SAUSA300_2059
tr|A0A0H2XK24|A0A0H2XK24_STAA3	1	1393.61	rpoC	DNA-directed RNA polymerase subunit beta'	344168	150343	149810	566086	588707	541833	214774	565542	52.1755	4.14497	2.6332	0.00605921	Transcription	SAUSA300_0528
tr|A0A0H2XIV7|A0A0H2XIV7_STAA3	1	70.18	SAUSA300_0194	PTS system EIIBC component SAUSA300_0194	4770.44	7976.19	3928.62	12045.8	18049.7	11490.6	5558.42	13862	38.4236	26.2389	2.49388	0.0270324	Cellular processes (includes toxins and virulence factors)	SAUSA300_0194
sp|Q2FG49|COAE_STAA3	2	13.31	SAUSA300_1565	Putative urea amidolyase	27641.2	12538.9	18864.6	42653.3	44986.5	53775.9	19681.6	47138.6	38.5348	12.4426	2.39506	0.00770474	Central intermediary metabolism	SAUSA300_1565
sp|Q2FG69|GSA1_STAA3	7	807.39	SAUSA300_1685	UPF0478 protein SAUSA300_1685	404708	354511	370629	942812	751723	879251	376616	857929	6.80485	11.3428	2.27799	0.00115897	Conserved hypothetical protein	SAUSA300_1685
tr|A0A0H2XHJ5|A0A0H2XHJ5_STAA3	7	165.72	SAUSA300_2453	ABC transporter, ATP-binding protein	22250.5	21696.5	16646.4	57559.5	44495.3	33269.1	20197.8	45108	15.2891	26.9505	2.23331	0.0262974	Transport and binding proteins	SAUSA300_2453
tr|A0A0H2XK99|A0A0H2XK99_STAA3	1	1210.83	fnbB	Fibronectin binding protein B	512604	306266	314527	844857	872420	740888	377799	819388	30.9206	8.46561	2.16885	0.00489737	Cell envelope	SAUSA300_2440
sp|Q2FI59|MURE_STAA3	1	72.17	SAUSA300_0724	Putative lipoprotein	5917.66	5371.31	6875.6	14070.6	16002	8142.88	6054.86	12738.5	12.5762	32.1499	2.10385	0.0498672	Cell envelope	SAUSA300_0724
tr|A0A0H2XHH5|A0A0H2XHH5_STAA3	4	29.53	cysE	Serine acetyltransferase	8724.57	6832.86	6164.47	15288.8	11295.8	18686.9	7240.63	15090.5	18.3391	24.5156	2.08414	0.0258389	Amino acid biosynthesis	SAUSA300_0514
sp|Q2FHT1|MURI_STAA3	4	433.78	qoxA	Probable quinol oxidase subunit 2	345891	331082	309959	729711	640400	650465	328978	673525	5.48915	7.26292	2.04733	0.000332622	Energy metabolism	SAUSA300_0963
tr|A0A0H2XIF2|A0A0H2XIF2_STAA3	1	777.12	isaB	Immunodominant staphylococcal antigen B	1.03116e+07	9.58652e+06	8.3025e+06	2.13875e+07	2.15465e+07	1.34207e+07	9.40022e+06	1.87849e+07	10.8236	24.7337	1.99835	0.0268413	Unknown function	SAUSA300_2573
tr|A0A0H2XKG3|A0A0H2XKG3_STAA3	12	1078.03	gatA	Glutamyl-tRNA(Gln) amidotransferase subunit A	358079	306973	258466	129112	166334	165595	307840	153681	16.1811	13.8472	0.499223	0.00787627	Protein synthesis	SAUSA300_1881
sp|Q2FJ78|SDRD_STAA3	31	77.07	saeR	Response regulator SaeR	31982	30804.5	18395.8	13200.7	11590.3	14992.9	27060.8	13261.3	27.8158	12.8348	0.490056	0.0363213	Regulatory functions	SAUSA300_0691
tr|A0A0H2XF70|A0A0H2XF70_STAA3	11	154.8	sdaAA	L-serine dehydratase, iron-sulfur-dependent, alpha subunit	13715.2	13144.1	11961	4658.8	10044.1	4281.66	12940.1	6328.18	6.91422	50.9403	0.489036	0.0267013	Energy metabolism	SAUSA300_2469
tr|A0A0H2XH68|A0A0H2XH68_STAA3	1	267.49	xpt	Xanthine phosphoribosyltransferase	165653	164478	115618	73437	70352.2	72394.5	148583	72061.2	19.2181	2.17749	0.48499	0.00977351	Purines, pyrimidines, nucleosides, and nucleotides	SAUSA300_0386
tr|A0A0H2XGV7|A0A0H2XGV7_STAA3	5	177.75	SAUSA300_1258	Tautomerase	510135	552170	612805	258935	341389	212013	558370	270779	9.24385	24.188	0.484946	0.0039462	Energy metabolism	SAUSA300_1258
sp|Q2FK70|PTXBC_STAA3	2	276.7	lysA	Diaminopimelate decarboxylase	36977.1	32273.8	29070.7	13574.3	19739.2	13993.2	32773.9	15768.9	12.1343	21.8453	0.481143	0.00499838	Amino acid biosynthesis	SAUSA300_1293
tr|A0A0H2XH26|A0A0H2XH26_STAA3	1	159.06	SAUSA300_0325	Glycine cleavage H-protein	22860.6	21747.8	19439	7140.12	16291	7383.84	21349.1	10271.7	8.17492	50.7643	0.481127	0.0251376	Energy metabolism	SAUSA300_0325
sp|Q2FF06|ALD1_STAA3	23	21.47	ubiE	Menaquinone biosynthesis methyltransferase ubiE	6762.5	5218.75	4132.96	2278.83	2649.35	2791.78	5371.4	2573.32	24.6007	10.2899	0.479077	0.0228363	Protein synthesis	SAUSA300_1360
tr|A0A0H2XG79|A0A0H2XG79_STAA3	1	120.89	pth	Peptidyl-tRNA hydrolase	25046.2	26264	18392.6	10590.8	11401.2	11375.5	23234.3	11122.5	18.236	4.14176	0.478712	0.00791705	Protein synthesis	SAUSA300_0480
tr|A0A0H2XGZ8|A0A0H2XGZ8_STAA3	4	832.99	SAUSA300_0716	Ribonucleoside-diphosphate reductase	326631	302593	213064	100956	132473	168291	280763	133907	21.3163	25.1593	0.476939	0.0207693	Purines, pyrimidines, nucleosides, and nucleotides	SAUSA300_0716
tr|A0A0H2XFW9|A0A0H2XFW9_STAA3	7	480.75	upp	Uracil phosphoribosyltransferase	322966	367803	294809	156184	172651	138977	328526	155938	11.2056	10.7983	0.474658	0.00179299	Purines, pyrimidines, nucleosides, and nucleotides	SAUSA300_2066
tr|A0A0H2XHP8|A0A0H2XHP8_STAA3	1	28.9	folP	Dihydropteroate synthase	2841.64	3769.81	2353.46	1309.08	1018.05	1879.74	2988.3	1402.29	24.0764	31.2591	0.469259	0.031062	Biosynthesis of cofactors, prosthetic groups, and carriers	SAUSA300_0492
tr|A0A0H2XGE9|A0A0H2XGE9_STAA3	3	1528.14	SAUSA300_2076	Putative aldehyde dehydrogenase SAUSA300_2076	1.73893e+06	1.5666e+06	1.15307e+06	666911	722796	680302	1.4862e+06	690003	20.259	4.2287	0.464274	0.0103479	Central intermediary metabolism	SAUSA300_2076
tr|A0A0H2XIW4|A0A0H2XIW4_STAA3	4	1125.6	icd	Isocitrate dehydrogenase [NADP]	693750	751147	539755	269952	313369	336467	661551	306596	16.5237	11.0147	0.463451	0.00579324	Energy metabolism	SAUSA300_1640
tr|A0A0H2XGA1|A0A0H2XGA1_STAA3	9	32.7	SAUSA300_0841	Uncharacterized protein	9968.69	9683.49	8873.61	4742.35	3194.16	5167.47	9508.6	4368	5.97461	23.7765	0.459373	0.0016727	Conserved hypothetical protein	SAUSA300_0841
sp|Q2FJ87|Y538_STAA3	7	390.72	rplP	50S ribosomal protein L16	500280	420274	430280	107102	355645	146500	450278	203082	9.6809	65.778	0.451016	0.0381392	Protein synthesis	SAUSA300_2197
tr|A0A0H2XHS2|A0A0H2XHS2_STAA3	15	94.57	rluB	Pseudouridine synthase	27261	28570	28886	12256	19342.2	6302.32	28239	12633.5	3.05097	51.6732	0.447379	0.0147941	Protein synthesis	SAUSA300_1443
tr|A0A0H2XG03|A0A0H2XG03_STAA3	3	956.54	nusA	Transcription termination/antitermination protein NusA	464417	384844	306286	124187	233118	157410	385183	171572	20.5269	32.5398	0.44543	0.0187374	Transcription	SAUSA300_1159
tr|A0A0H2XGH6|A0A0H2XGH6_STAA3	3	63.24	ybeY	Endoribonuclease YbeY	11518.1	9607.32	10116.7	3607.72	6975.25	3209.95	10414	4597.64	9.50131	44.9938	0.441485	0.0117525	Conserved hypothetical protein	SAUSA300_1530
tr|A0A0H2XIJ0|A0A0H2XIJ0_STAA3	2	425.01	sufS	Cysteine desulfurase	91811.2	112596	66451.2	39315.8	39214.1	40231.4	90286.1	39587.1	25.5965	1.4153	0.438463	0.0191256	Biosynthesis of cofactors, prosthetic groups, and carriers	SAUSA300_0820
sp|Q2FI17|QOX2_STAA3	9	42.01	SAUSA300_1937	Phi77 ORF045-like protein	10808.7	13025.5	11890.1	4721.75	5771.67	5147.7	11908.1	5213.71	9.30905	10.1283	0.437828	0.000701287	Mobile and extrachromosomal element functions	SAUSA300_1937
tr|A0A0H2XEM3|A0A0H2XEM3_STAA3	6	140.78	murI	Glutamate racemase	46990	37180	29276.5	12936.7	12540.4	23524.2	37815.5	16333.8	23.4661	38.1436	0.431933	0.0264965	Cell envelope	SAUSA300_1049
sp|Q2FF24|ATPB_STAA3	17	24.34	acsA	Acetyl-coenzyme A synthetase	22038	16060.4	12584.5	7459.21	7277.97	6831.51	16894.3	7189.56	28.3033	4.49337	0.425562	0.0247313	Central intermediary metabolism	SAUSA300_1679
sp|Q2FF22|ATPA_STAA3	15	432.3	recA	Protein RecA	251425	219882	163978	76678.9	82762.2	109408	211762	89616.4	20.9129	19.4249	0.423194	0.0112809	DNA metabolism	SAUSA300_1178
sp|Q2FF21|ATPD_STAA3	5	266.79	femA	Methicillin resistance protein FemA	58740.7	49946.5	28438.3	15217.8	23643	18490.7	45708.5	19117.2	34.1061	22.2176	0.418241	0.0463719	Cellular processes (includes toxins and virulence factors)	SAUSA300_1269
sp|Q2FH26|ODO2_STAA3	9	123.53	gatC	Aspartyl/glutamyl-tRNA(Asn/Gln) amidotransferase subunit C	51040.9	49653.6	68922.7	21317.8	40344.7	8215.29	56539.1	23292.6	19.008	69.3589	0.411973	0.0412365	Signal transduction	SAUSA300_1882
sp|Q2FI18|QOX1_STAA3	1	392.03	hemL1	Glutamate-1-semialdehyde 2,1-aminomutase 1	104522	119650	77312.4	36384.2	30528	56792	100495	41234.8	21.3487	33.4366	0.410317	0.0158022	Biosynthesis of cofactors, prosthetic groups, and carriers	SAUSA300_1614
tr|A0A0H2XIJ1|A0A0H2XIJ1_STAA3	11	351.8	SAUSA300_0067	Universal stress protein family	312620	198031	226355	71200.1	110480	120470	245669	100717	24.2953	25.8604	0.40997	0.0182197	Unknown function	SAUSA300_0067
tr|A0A0H2XFB6|A0A0H2XFB6_STAA3	3	99.05	coaE	Dephospho-CoA kinase	23700.2	21221.8	19616.2	4573.78	14778.5	6323.4	21512.7	8558.56	9.56407	63.763	0.397837	0.0183471	Biosynthesis of cofactors, prosthetic groups, and carriers	SAUSA300_1634
tr|A0A0H2XHS0|A0A0H2XHS0_STAA3	1	91.91	dapA	4-hydroxy-tetrahydrodipicolinate synthase	9618.08	10435.3	10632.1	3534.61	6002.46	2634.91	10228.5	4057.33	5.25692	42.9732	0.39667	0.00423763	Amino acid biosynthesis	SAUSA300_1288
sp|Q2FIN8|SECA1_STAA3	11	387.14	SAUSA300_1478	Putative lipoprotein	202626	188194	188561	43173.3	141485	31303.3	193127	71987.1	4.2605	84.0131	0.372745	0.0263501	Cell envelope	SAUSA300_1478
tr|A0A0H2XGP1|A0A0H2XGP1_STAA3	2	154.42	SAUSA300_1285	ABC transporter, ATP-binding protein	27270.7	24512.5	16949.6	5712.93	11943.2	6163.63	22910.9	7939.93	23.3239	43.757	0.346556	0.0152446	Transport and binding proteins	SAUSA300_1285
sp|Q2FHH5|SYP_STAA3	10	632.16	purL	Phosphoribosylformylglycinamidine synthase subunit PurL	150048	115707	78085.7	16134.5	44590.5	58371	114614	39698.6	31.4043	54.2562	0.346369	0.0364531	Purines, pyrimidines, nucleosides, and nucleotides	SAUSA300_0971
sp|Q2FJP6|RS18_STAA3	2	59.68	rpsR	30S ribosomal protein S18	18579.9	22346.4	11180.8	3755.59	5524.2	8093.9	17369	5791.23	32.7045	37.6682	0.333422	0.0300578	Protein synthesis	SAUSA300_0368
tr|A0A0H2XGY5|A0A0H2XGY5_STAA3	2	161.39	aroC	Chorismate synthase	16421.1	9892.91	8604.73	2533.36	5438.79	3386.54	11639.6	3786.23	36.0041	39.4425	0.325289	0.0377504	Amino acid biosynthesis	SAUSA300_1357
sp|Q2FEP6|RL16_STAA3	5	13.88	murE	UDP-N-acetylmuramoyl-L-alanyl-D-glutamate--L-lysine ligase	5000.92	3734.91	2909.67	1220.23	1303.55	1218.46	3881.83	1247.42	27.1351	3.89786	0.321348	0.0123762	Cell envelope	SAUSA300_0919
sp|Q2FJD9|PTH_STAA3	2	497.32	proS	Proline--tRNA ligase	73751.7	53569.2	43144.2	13810.7	18389	22410.5	56821.7	18203.4	27.3854	23.6377	0.32036	0.0143408	Protein synthesis	SAUSA300_1156
tr|A0A0H2XII1|A0A0H2XII1_STAA3	1	172.16	SAUSA300_0753	Epimerase family protein SAUSA300_0753	48287.5	40597.7	26305.8	12406.5	9549.88	13158.5	38397	11705	29.0513	16.2654	0.30484	0.0150306	Conserved hypothetical protein	SAUSA300_0753
sp|Q2FFJ5|GATA_STAA3	14	236.8	uvrB	UvrABC system protein B	39900.4	24539.6	21661.3	5867.64	11225.3	8099.77	28700.5	8397.56	34.1654	32.0474	0.292593	0.0258557	DNA metabolism	SAUSA300_0741
tr|A0A0H2XFW6|A0A0H2XFW6_STAA3	1	20.19	SAUSA300_0692	Uncharacterized protein	9212.5	16401.9	18004	5732.6	1763.05	4482.33	14539.4	3992.66	32.2041	50.8327	0.274609	0.0231759	Conserved hypothetical protein	SAUSA300_0692
sp|Q2FI09|PURL_STAA3	10	127.76	SAUSA300_1523	Putative pyruvate, phosphate dikinase regulatory protein	8438.73	5706.35	3926.12	737.756	1344.1	2712.87	6023.73	1598.24	37.7338	63.3061	0.265325	0.036901	Conserved hypothetical protein	SAUSA300_1523
sp|Q2FF16|UPP_STAA3	8	44.97	pyrD	Dihydroorotate dehydrogenase (quinone)	4518.04	4852.66	2484.19	1201.01	1307.28	565.703	3951.63	1024.67	32.4375	39.1357	0.259302	0.0195256	Purines, pyrimidines, nucleosides, and nucleotides	SAUSA300_2526
tr|A0A0H2XES4|A0A0H2XES4_STAA3	12	358.09	ychF	Ribosome-binding ATPase YchF	58846.4	52946.2	35411.5	7373.84	12730.4	17726.5	49068	12610.2	24.8416	41.0568	0.256995	0.00885166	Unknown function	SAUSA300_0364
sp|Q2FJM8|XPT_STAA3	6	65.18	trmFO	Methylenetetrahydrofolate--tRNA-(uracil-5-)-methyltransferase TrmF	7668.84	9123.01	5740.82	509.379	2815.1	2081.1	7510.89	1801.86	22.5888	65.3742	0.2399	0.00872754	Unknown function	SAUSA300_1144
sp|Q2FIT4|SAER_STAA3	2	67.01	SAUSA300_1861	UPF0435 protein SAUSA300_1861	2277.92	2298.61	3074.14	0	1801.3	10.7395	2550.23	604.012	17.7962	171.668	0.236846	0.0408107	Conserved hypothetical protein	SAUSA300_1861
sp|Q2FFJ4|GATC_STAA3	2	36.74	SAUSA300_1007	Inositol-1-monophosphatase	12202.3	11915.7	6413.95	1341.02	1574.86	4308.1	10177.3	2407.99	32.0548	68.5088	0.236604	0.0211843	Unknown function	SAUSA300_1007
tr|A0A0H2XEX6|A0A0H2XEX6_STAA3	12	124.96	SAUSA300_0329	Putative oxidoreductase	20360.2	15924.4	9697	2946.56	2121.74	5805.26	15327.2	3624.52	34.9484	53.3334	0.236476	0.0235996	Unknown function	SAUSA300_0329
sp|Q2FJ97|RPOC_STAA3	24	59.08	SAUSA300_0732	Uncharacterized protein	8358.71	12338.2	10043.8	169.511	6770.53	138.412	10246.9	2359.48	19.4939	161.904	0.230263	0.0338873	Conserved hypothetical protein	SAUSA300_0732
sp|Q2FJ98|RPOB_STAA3	13	265.75	SAUSA300_0538	Uncharacterized epimerase/dehydratase SAUSA300_0538	56108.4	64497.3	39905.2	9368.66	7323.07	19936.1	53503.6	12209.3	23.3653	55.4441	0.228195	0.00732787	Energy metabolism	SAUSA300_0538
sp|Q2FER5|RPOA_STAA3	6	376.88	SAUSA300_2251	Dehydrogenase family protein	146894	125858	85353.5	25142.2	22016.2	32512.8	119368	26557.1	26.2039	20.2937	0.22248	0.00715695	Energy metabolism	SAUSA300_2251
tr|A0A0H2XGU4|A0A0H2XGU4_STAA3	1	28.88	rsbU	Sigma-B regulation protein	5202.15	4218.74	2671.96	521.354	722.225	1411.95	4030.95	885.175	31.6429	52.7717	0.219595	0.0159806	Cellular processes (includes toxins and virulence factors)	SAUSA300_2025
tr|A0A0H2XGG6|A0A0H2XGG6_STAA3	2	52.49	SAUSA300_2525	Uncharacterized protein	19051.5	14646.6	8955.06	1924.48	2082.81	4739.7	14217.7	2915.67	35.6025	54.2464	0.205072	0.0209949	Conserved hypothetical protein	SAUSA300_2525
tr|A0A0H2XHT0|A0A0H2XHT0_STAA3	3	13.72	SAUSA300_2510	Uncharacterized protein	517436	638182	976420	214557	148970	69390.3	710679	144306	33.4786	50.3761	0.203053	0.0169151	Conserved hypothetical protein	SAUSA300_2510
tr|A0A0H2XI37|A0A0H2XI37_STAA3	1	240.18	mqo	Probable malate:quinone oxidoreductase	40499.2	24580.4	26826.5	2230.05	5472.47	8429.98	30635.4	5377.5	28.1238	57.6672	0.175532	0.00879103	Energy metabolism	SAUSA300_2541
tr|A0A0H2XG46|A0A0H2XG46_STAA3	3	23.66	SAUSA300_2296	Esterase-like protein	2174.83	2963.33	924.606	313.93	194.368	522.041	2020.92	343.447	50.8698	48.2807	0.169945	0.0493037	Unknown function	SAUSA300_2296
tr|A0A0H2XHI3|A0A0H2XHI3_STAA3	1	667.72	secA1	Protein translocase subunit SecA 1	101038	82406.8	43120.3	825.551	7215.2	14854.7	75521.7	7631.83	39.1495	92.0339	0.101055	0.0180023	Protein fate	SAUSA300_0737
sp|Q2FHI7|TRMFO_STAA3	1	94.6	cidC	Pyruvate oxidase	33513.8	28175.4	17164.5	2528.66	1638.56	3229.27	26284.5	2465.5	31.7184	32.3356	0.0938003	0.0078953	Energy metabolism	SAUSA300_2477
tr|A0A0H2XG28|A0A0H2XG28_STAA3	6	54.31	putA	Proline dehydrogenase	2995.59	1863.78	913.878	0	301.622	0	1924.41	100.541	54.1556	173.205	0.0522448	0.0403485	Energy metabolism	SAUSA300_1711
tr|A0A0H2XKH6|A0A0H2XKH6_STAA3	5	81.61	SAUSA300_2125	Iron-sulfur cluster carrier protein	11187.8	5046.11	4782.29	597.951	423.835	0	7005.41	340.595	51.7384	90.2959	0.0486189	0.0337432	Transport and binding proteins	SAUSA300_2125
sp|Q2FDM1|ISAB_STAA3	13	495.44	SAUSA300_0857	Putative peptidyl-prolyl cis-trans isomerase	816764	542508	672398	3485.08	19777.1	2540.96	677223	8601.03	20.258	112.664	0.0127004	0.00108906	Conserved hypothetical protein	SAUSA300_0857
