# Supplementary material for: Novel Regulation of Alpha-Toxin and the Phenol-Soluble Modulins by Peptidyl-Prolyl cis/trans Isomerase Enzymes in Staphylococcus aureus
Source: Toxins (Basel). 2019 Jun 16;11(6):343. doi: 10.3390/toxins11060343 (PMC6628628; doi:10.3390/toxins11060343)
Supplement: Supplementary file 1 [file toxins-11-00343-s001.zip › Supplemental Table 2.xlsx]

## Sheet: Sheet1
					Normalized abundance						Average Peak Area		Coefficient of Variation (%)		Fold change	P values	Gene Role Category 2	Gene
Accession	Unique peptides	Confidence score	Gene	Description	WT1	WT2	WT3	PrsA1	PrsA2	PrsA3	WT	PrsA	WT	PrsA	PrsA/WT	PrsA/WT	Gene Role Category 2	Gene
tr|A0A0H2XK37|A0A0H2XK37_STAA3	1	14.73	SAUSA300_1018	Uncharacterized protein	654.042	431.494	519.923	6102.92	5783.03	5989.29	535.153	5958.41	20.9385	2.72154	11.134	1.1599e-06	Conserved hypothetical protein	SAUSA300_1018
tr|A0A0H2XIV7|A0A0H2XIV7_STAA3	1	57.06	arcB	Ornithine carbamoyltransferase	27051.2	1226.15	35438.7	91676.8	256358	156719	21238.7	168251	83.9578	49.2978	7.92193	0.0398883	Amino acid biosynthesis	SAUSA300_0062
tr|A0A0H2XEI9|A0A0H2XEI9_STAA3	2	136.24	SAUSA300_2052	Single-stranded DNA-binding protein	12012.9	46973.8	38305.4	111060	110867	66258.7	32430.7	96062	56.1376	26.8686	2.96207	0.0251376	DNA metabolism	SAUSA300_2052
tr|A0A0H2XGA4|A0A0H2XGA4_STAA3	4	196.75	SAUSA300_1606	Uncharacterized protein	50716	63944	56468.8	139159	166846	143276	57042.9	149760	11.6275	9.97538	2.62539	0.000601766	Conserved hypothetical protein	SAUSA300_1606
sp|Q2FI17|QOX2_STAA3	9	433.78	qoxA	Probable quinol oxidase subunit 2	345891	331082	309959	626942	752429	825048	328978	734806	5.48915	13.6392	2.23361	0.00231039	Energy metabolism	SAUSA300_0963
tr|A0A0H2XI32|A0A0H2XI32_STAA3	9	636.94	pbp2	Penicillin binding protein 2	173420	143018	155220	325889	273514	373125	157220	324176	9.73128	15.3704	2.06193	0.00516365	Cell envelope	SAUSA300_1341
sp|Q2FJU6|NANE_STAA3	1	21.54	nanE	Putative N-acetylmannosamine-6-phosphate 2-epimerase	8357.02	4972.75	6000.52	3878.33	2534.41	3228.11	6443.43	3213.62	26.9276	20.9134	0.498743	0.0396855	Central intermediary metabolism	SAUSA300_0318
tr|A0A0H2XIS6|A0A0H2XIS6_STAA3	5	303.4	epiP	Lantibiotic epidermin leader peptide processing serine protease EpiP	76115	63084.2	67911.1	27423.9	27984.9	36351.5	69036.8	30586.8	9.54265	16.3479	0.443051	0.00129152	Protein fate	SAUSA300_1763
tr|A0A0H2XHS0|A0A0H2XHS0_STAA3	1	42.01	SAUSA300_1937	Phi77 ORF045-like protein	10808.7	13025.5	11890.1	4920.14	5040.91	5716.85	11908.1	5225.97	9.30905	8.21631	0.438858	0.000623325	Mobile and extrachromosomal element functions	SAUSA300_1937
sp|Q2FF00|RPOE_STAA3	4	307.64	rpoE	Probable DNA-directed RNA polymerase subunit delta	172965	122980	131967	88964	35379.2	57122	142637	60488.4	18.6811	44.5549	0.424071	0.0198724	Transcription	SAUSA300_2082
sp|Q2FI55|HTRAL_STAA3	2	108.7	SAUSA300_0923	Serine protease HtrA-like	6962.3	7338.58	7307.58	2398.66	3222.84	2692.51	7202.82	2771.34	2.89987	15.0723	0.384757	8.02419e-05	Protein fate	SAUSA300_0923
tr|A0A0H2XFP1|A0A0H2XFP1_STAA3	37	2611.93	SAUSA300_0279	Putative membrane protein	1.82533e+06	1.46946e+06	1.47414e+06	558903	602666	615437	1.58964e+06	592335	12.8408	5.00542	0.372622	0.001112	Cell envelope	SAUSA300_0279
sp|Q2FF50|KDPC_STAA3	1	18.22	kdpC	Potassium-transporting ATPase KdpC subunit	9415.95	8743.76	7729.75	2757.38	3409.21	2216.5	8629.82	2794.36	9.8363	21.372	0.323803	0.000622711	Transport and binding proteins	SAUSA300_2032
tr|A0A0H2XFB6|A0A0H2XFB6_STAA3	3	121.93	SAUSA300_0226	3-hydroxyacyl-CoA dehydrogenase	1164.54	995.439	746.48	386.696	197.403	319.274	968.82	301.124	21.7066	31.8616	0.310815	0.00747361	Fatty acid and phospholipid metabolism	SAUSA300_0226
tr|A0A0H2XDH5|A0A0H2XDH5_STAA3	4	293.32	SAUSA300_1934	Phi77 ORF020-like protein, phage major tail protein	100401	93443.6	71930	23336.9	23147.5	33220.6	88591.4	26568.3	16.7539	21.6867	0.299898	0.00251528	Mobile and extrachromosomal element functions	SAUSA300_1934
sp|Q2FFQ5|PRSA_STAA3	21	1749.72	prsA	Foldase protein PrsA	2.75031e+06	3.60478e+06	3.31101e+06	70670.1	84477.4	106082	3.22203e+06	87076.6	13.4739	20.4976	0.0270254	0.000235844	Protein fate	SAUSA300_1790
