# Supplementary material for: Novel Regulation of Alpha-Toxin and the Phenol-Soluble Modulins by Peptidyl-Prolyl cis/trans Isomerase Enzymes in Staphylococcus aureus
Source: Toxins (Basel). 2019 Jun 16;11(6):343. doi: 10.3390/toxins11060343 (PMC6628628; doi:10.3390/toxins11060343)
Supplement: Supplementary file 1 [file toxins-11-00343-s001.zip › Supplemental Table 3.xlsx]

## Sheet: Sheet1
Name	ID	Description	WT-1	WT-2	PrsA-1	PrsA-2	WT Ave	PpiB Ave	Fold
prsA	SAUSA300_1790	Foldase protein PrsA	146	37	1375	1483	91.5	1429	15.6175
pbp3	SAUSA300_1512	Penicillin-binding protein 3	2	0	24	15	2	19.5	9.75
dltD	SAUSA300_0838	D-alanine-activating enzyme/D-alanine-D-alanyl	11	5	56	60	8	58	7.25
lcpB	SAUSA300_0958	LytR-CpsA-Psr family protien	3	2	16	14	2.5	15	6
lytH	SAUSA300_1588	N-acetylmuramoyl-L-alanine amidase	2	0	13	11	2	12	6
qoxA	SAUSA300_0963	Quinol oxidase subunit 2	17	16	89	97	16.5	93	5.63636
lukB	SAUSA300_1974	LukB Leukotoxin	18	12	77	68	15	72.5	4.83333
mecA	SAUSA300_0032	Penicillin-binding protein 2	22	14	85	77	18	81	4.5
lcpC	SAUSA300_2259	LytR-CpsA-Psr family protien	6	5	23	26	5.5	24.5	4.45455
SAUSA300_0274	SAUSA300_0274	Uncharacterized protein	3	4	13	17	3.5	15	4.28571
SAUSA300_0419	SAUSA300_0419	Staphylococcal tandem lipoprotein	10	6	31	30	8	30.5	3.8125
htsA	SAUSA300_2136	Iron compound ABC transporter, iron compound-binding protein	9	8	31	32	8.5	31.5	3.70588
groL	SAUSA300_1982	60 kDa chaperonin	18	19	73	64	18.5	68.5	3.7027
qoxB	SAUSA300_0962	Quinol oxidase subunit 1	10	13	39	44	11.5	41.5	3.6087
SAUSA300_2578	SAUSA300_2578	Transmembrane, putative phage infection protein	5	0	19	17	5	18	3.6
SAUSA300_2213	SAUSA300_2213	AcrB/AcrD/AcrF family protein	8	6	30	19	7	24.5	3.5
SAUSA300_2328	SAUSA300_2328	Uncharacterized protein	7	5	21	19	6	20	3.33333
dps	SAUSA300_2092	General stress protein 20U	4	3	12	10	3.5	11	3.14286
SAUSA300_2100	SAUSA300_2100	Lytic regulatory protein	7	8	22	25	7.5	23.5	3.13333
SAUSA300_0992	SAUSA300_0992	Putative cell wall binding lipoprotein	7	4	23	11	5.5	17	3.09091
SAUSA300_2144	SAUSA300_2144	Uncharacterized protein	8	4	19	18	6	18.5	3.08333
spsB	SAUSA300_0868	Signal peptidase I	5	3	12	12	4	12	3
esaA	SAUSA300_0279	Type 7 secretion system protein	0	0	11	15	0	13	∞
lytZ	SAUSA300_2579	N-acetylmuramoyl-L-alanine amidase domain protein	0	0	12	10	0	11	∞
