# Supplementary material for: Novel Regulation of Alpha-Toxin and the Phenol-Soluble Modulins by Peptidyl-Prolyl cis/trans Isomerase Enzymes in Staphylococcus aureus
Source: Toxins (Basel). 2019 Jun 16;11(6):343. doi: 10.3390/toxins11060343 (PMC6628628; doi:10.3390/toxins11060343)
Supplement: Supplementary file 1 [file toxins-11-00343-s001.zip › Supplemental Table 4.xlsx]

## Sheet: Sheet1
Name	ID	Description	WT 1	WT 2	PpiB 1	PpiB 2	WT Ave	PpiB Ave	Fold
ppiB	SAUSA300_0857	Peptidyl-prolyl cis-trans isomerase		5	148	167	5	157.5	31.5
secA1	SAUSA300_0737	Protein translocase subunit SecA 1	2		17	17	2	17	8.5
rpmF	SAUSA300_1027	50S ribosomal protein L32	5	5	43	35	5	39	7.8
sbi	SAUSA300_2364	Immunoglobulin-binding protein sbi		2	15	15	2	15	7.5
rpsU	SAUSA300_1535	30S ribosomal protein S21	2	6	26	24	4	25	6.25
recA	SAUSA300_1178	Protein RecA		2	12	11	2	11.5	5.75
pflB	SAUSA300_0220	Formate acetyltransferase		2	11	11	2	11	5.5
glpD	SAUSA300_1193	Aerobic glycerol-3-phosphate dehydrogenase	3	5	19	20	4	19.5	4.88
pfkA	SAUSA300_1645	ATP-dependent 6-phosphofructokinase	2	4	14	15	3	14.5	4.83
pgk	SAUSA300_0757	Phosphoglycerate kinase	3	3	15	14	3	14.5	4.83
	SAUSA300_0798	Lipoprotein	2	6	21	16	4	18.5	4.63
guaB	SAUSA300_0388	Inosine-5'-monophosphate dehydrogenase	3	9	30	24	6	27	4.5
glyQS	SAUSA300_1525	Glycine--tRNA ligase	7	4	21	25	5.5	23	4.18
ftsH	SAUSA300_0489	ATP-dependent zinc metalloprotease FtsH	4	3	14	13	3.5	13.5	3.86
glyA	SAUSA300_2067	Serine hydroxymethyltransferase	5	3	15	15	4	15	3.75
gatB	SAUSA300_1880	Aspartyl/glutamyl-tRNA (Asn/Gln) amidotransferase subunit B	4	4	17	12	4	14.5	3.63
cysK	SAUSA300_0491	Cysteine synthase	3	5	15	14	4	14.5	3.63
tsf	SAUSA300_1150	Elongation factor Ts	5	8	21	26	6.5	23.5	3.62
guaA	SAUSA300_0389	GMP synthase [glutamine-hydrolyzing]	7	11	31	33	9	32	3.56
	SAUSA300_1684	Uncharacterized protein	6	6	20	19	6	19.5	3.25
tuf	SAUSA300_0533	Elongation factor Tu	51	54	164	160	52.5	162	3.09
saeP	SAUSA300_0693	Putative lipoprotein	16	14	52	40	15	46	3.07
gnd	SAUSA300_1459	6-phosphogluconate dehydrogenase, decarboxylating	6	10	25	24	8	24.5	3.06
lysS	SAUSA300_0496	Lysine--tRNA ligase		4	11	13	4	12	3
	SAUSA300_2251	Dehydrogenase family protein			17	13	0	15	∞
gatA	SAUSA300_1881	Glutamyl-tRNA (Gln) amidotransferase subunit A			13	17	0	15	∞
aspS	SAUSA300_1586	Aspartate--tRNA ligase			13	15	0	14	∞
	SAUSA300_0716	Ribonucleoside-diphosphate reductase			14	10	0	12	∞
pnp	SAUSA300_1167	Polyribonucleotide nucleotidyltransferase			13	11	0	12	∞
serS	SAUSA300_0009	Serine--tRNA ligase			10	11	0	10.5	∞
thrS	SAUSA300_1629	Threonine--tRNA ligase			12	8	0	10	∞
femX	SAUSA300_2214	Lipid II:glycine glycyltransferase			13	7	0	10	∞
